# Supplementary material for: Treadmill training mitigates bone deterioration via inhibiting NLRP3/Caspase1/IL-1β signaling in aged rats
Source: BMC Musculoskelet Disord. 2022 Dec 13;23:1089. doi: 10.1186/s12891-022-06055-5 (PMC9746211; doi:10.1186/s12891-022-06055-5)
Supplement: Supplementary file 1 — Additional file 1. [file 12891_2022_6055_MOESM1_ESM.xlsx]

## Sheet: gels blots
	The blots in this study were cut prior to hybridisation with antibodies. In addition, in the present study, the bands on the membranes were developed and fixed by enhanced chemiluminescence in a dark room, and a gel imaging system was used to scan the images and make the film. The bands ultimately used for analysis in this study were obtained from the film. The original film of these bands were a…
	The oginal film of blots of NLRP3					The oginal film of blots of proCaspase1					The oginal film of blots of cleaved Caspase1					The oginal film of blots of IL-1β					The oginal film of blots of GSDMD						The oginal film of blots of β-actin

## Sheet: NLRP3 PCR
sample	actin Ct	NLRP3 ct	△Ct	sample	actin Ct	NLRP3 ct	△Ct	-△△Ct	2-△△Ct	Average	SD
DPZGS-1	15.6267	29.2167	13.59	DPZGS-1	15.66	29.38	13.72	-0.13	0.913831
DPZGS-1	15.6267	29.2167	13.59	DPZGS-1	15.61	29.16	13.55	0.04	1.02811
DPZGS-1	15.6267	29.2167	13.59	DPZGS-1	15.61	29.11	13.5	0.09	1.06437	1.00211	0.0785673
DPZGS-1	15.6267	29.2167	13.59	DPZGS-2	16.24	29.07	12.83	0.76	1.69349
DPZGS-1	15.6267	29.2167	13.59	DPZGS-2	16.24	29.28	13.04	0.55	1.46409
DPZGS-1	15.6267	29.2167	13.59	DPZGS-2	16.36	29.11	12.75	0.84	1.79005	1.64921	0.167433
DPZGS-1	15.6267	29.2167	13.59	DPZGS-3	15.65	29.5	13.85	-0.26	0.835088
DPZGS-1	15.6267	29.2167	13.59	DPZGS-3	15.62	29.63	14.01	-0.42	0.747425
DPZGS-1	15.6267	29.2167	13.59	DPZGS-3	15.61	29.61	14	-0.41	0.752623	0.778379	0.0491804
DPZGS-1	15.6267	29.2167	13.59	DPZGS-6	15.21	29.1	13.89	-0.3	0.812252
DPZGS-1	15.6267	29.2167	13.59	DPZGS-6	15.39	28.95	13.56	0.03	1.02101
DPZGS-1	15.6267	29.2167	13.59	DPZGS-6	15.19	29.17	13.98	-0.39	0.76313	0.865465	0.136929
DPZGS-1	15.6267	29.2167	13.59	DPZGS-7	15.07	29.25	14.18	-0.59	0.664343
DPZGS-1	15.6267	29.2167	13.59	DPZGS-7	15.08	29.22	14.14	-0.55	0.68302
DPZGS-1	15.6267	29.2167	13.59	DPZGS-7	15.26	29.66	14.4	-0.81	0.570382	0.639248	0.0603668
DPZGS-1	15.6267	29.2167	13.59	DPZGS-9	15.51	29.17	13.66	-0.07	0.952638
DPZGS-1	15.6267	29.2167	13.59	DPZGS-9	15.38	29.05	13.67	-0.08	0.946058
DPZGS-1	15.6267	29.2167	13.59	DPZGS-9	15.15	29.06	13.91	-0.32	0.80107	0.899922	0.0856715
DPZGS-1	15.6267	29.2167	13.59	MPZGS-1	15.5	26.02	10.52	3.07	8.39773
DPZGS-1	15.6267	29.2167	13.59	MPZGS-1	15.47	25.91	10.44	3.15	8.87656
DPZGS-1	15.6267	29.2167	13.59	MPZGS-1	15.45	25.86	10.41	3.18	9.06307	8.77912	0.343204
DPZGS-1	15.6267	29.2167	13.59	MPZGS-4	16.06	25.84	9.78	3.81	14.0257
DPZGS-1	15.6267	29.2167	13.59	MPZGS-4	15.95	26.22	10.27	3.32	9.98664
DPZGS-1	15.6267	29.2167	13.59	MPZGS-4	16	26.07	10.07	3.52	11.4716	11.828	2.04297		DPZGS-1	1.00211	0.0785673
DPZGS-1	15.6267	29.2167	13.59	MPZGS-5	16.26	26.77	10.51	3.08	8.45614				DPZGS-2	1.64921	0.167433
DPZGS-1	15.6267	29.2167	13.59	MPZGS-5	16.18	26.75	10.57	3.02	8.11168				DPZGS-3	0.778379	0.0491804
DPZGS-1	15.6267	29.2167	13.59	MPZGS-5	16.16	26.89	10.73	2.86	7.26015	7.94266	0.615649		DPZGS-6	0.865465	0.136929
DPZGS-1	15.6267	29.2167	13.59	MPZGS-7	15.99	26.17	10.18	3.41	10.6295				DPZGS-7	0.639248	0.0603668
DPZGS-1	15.6267	29.2167	13.59	MPZGS-7	16.01	25.72	9.71	3.88	14.723				DPZGS-9	0.899922	0.0856715
DPZGS-1	15.6267	29.2167	13.59	MPZGS-7	16.07	26.18	10.11	3.48	11.1579	12.1701	2.22657		MPZGS-1	8.77912	0.343204
DPZGS-1	15.6267	29.2167	13.59	MPZGS-8	16.36	26.6	10.24	3.35	10.1965				MPZGS-4	11.828	2.04297
DPZGS-1	15.6267	29.2167	13.59	MPZGS-8	16.22	26.59	10.37	3.22	9.31787				MPZGS-5	7.94266	0.615649
DPZGS-1	15.6267	29.2167	13.59	MPZGS-8	16.2	26.47	10.27	3.32	9.98664	9.83367	0.45885		MPZGS-7	12.1701	2.22657
DPZGS-1	15.6267	29.2167	13.59	MPZGS-11	15.61	26.55	10.94	2.65	6.27667				MPZGS-8	9.83367	0.45885
DPZGS-1	15.6267	29.2167	13.59	MPZGS-11	15.86	26.27	10.41	3.18	9.06307				MPZGS-11	7.37124	1.48612
DPZGS-1	15.6267	29.2167	13.59	MPZGS-11	15.5	26.33	10.83	2.76	6.77396	7.37124	1.48612		GPZGS-1	3.84027	0.193722
DPZGS-1	15.6267	29.2167	13.59	GPZGS-1	16.21	27.92	11.71	1.88	3.68075				GPZGS-2	3.21446	0.162194
DPZGS-1	15.6267	29.2167	13.59	GPZGS-1	16.37	27.94	11.57	2.02	4.05584				GPZGS-4	5.00363	0.39917
DPZGS-1	15.6267	29.2167	13.59	GPZGS-1	16.26	27.93	11.67	1.92	3.78423	3.84027	0.193722		GPZGS-5	5.89944	0.893216
DPZGS-1	15.6267	29.2167	13.59	GPZGS-2	16.18	28.03	11.85	1.74	3.34035				GPZGS-6	2.03696	0.162122
DPZGS-1	15.6267	29.2167	13.59	GPZGS-2	16.11	28.1	11.99	1.6	3.03143				GPZGS-9	3.92705	0.55283
DPZGS-1	15.6267	29.2167	13.59	GPZGS-2	16.18	28.06	11.88	1.71	3.27161	3.21446	0.162194
DPZGS-1	15.6267	29.2167	13.59	GPZGS-4	16.54	27.88	11.34	2.25	4.75683
DPZGS-1	15.6267	29.2167	13.59	GPZGS-4	16.59	27.73	11.14	2.45	5.46416
DPZGS-1	15.6267	29.2167	13.59	GPZGS-4	16.34	27.67	11.33	2.26	4.78991	5.00363	0.39917
DPZGS-1	15.6267	29.2167	13.59	GPZGS-5	16.77	27.57	10.8	2.79	6.9163
DPZGS-1	15.6267	29.2167	13.59	GPZGS-5	16.45	27.65	11.2	2.39	5.24157
DPZGS-1	15.6267	29.2167	13.59	GPZGS-5	16.63	27.75	11.12	2.47	5.54044	5.89944	0.893216
DPZGS-1	15.6267	29.2167	13.59	GPZGS-6	15.73	28.19	12.46	1.13	2.18859
DPZGS-1	15.6267	29.2167	13.59	GPZGS-6	15.71	28.26	12.55	1.04	2.05623
DPZGS-1	15.6267	29.2167	13.59	GPZGS-6	15.76	28.45	12.69	0.9	1.86607	2.03696	0.162122
DPZGS-1	15.6267	29.2167	13.59	GPZGS-9	16.24	27.77	11.53	2.06	4.16986
DPZGS-1	15.6267	29.2167	13.59	GPZGS-9	16.15	28.02	11.87	1.72	3.29436
DPZGS-1	15.6267	29.2167	13.59	GPZGS-9	16.37	27.85	11.48	2.11	4.31691	3.92705	0.55283

## Sheet: CASP1 PCR
sample	actin Ct	CASP1 ct	△Ct	sample	actin Ct	CASP1 ct	△Ct	-△△Ct	2-△△Ct	Average	SD
DPZGS-1	15.6267	28.02	12.3933	DPZGS-1	15.66	28.15	12.49	-0.0966667	0.935191
DPZGS-1	15.6267	28.02	12.3933	DPZGS-1	15.61	28.07	12.46	-0.0666667	0.954842
DPZGS-1	15.6267	28.02	12.3933	DPZGS-1	15.61	27.84	12.23	0.163333	1.11987	1.0033	0.10143
DPZGS-1	15.6267	28.02	12.3933	DPZGS-2	16.24	27.17	10.93	1.46333	2.75745
DPZGS-1	15.6267	28.02	12.3933	DPZGS-2	16.24	27.18	10.94	1.45333	2.7384
DPZGS-1	15.6267	28.02	12.3933	DPZGS-2	16.36	27.19	10.83	1.56333	2.95536	2.81707	0.120141
DPZGS-1	15.6267	28.02	12.3933	DPZGS-3	15.65	26.9	11.25	1.14333	2.20891
DPZGS-1	15.6267	28.02	12.3933	DPZGS-3	15.62	27.04	11.42	0.973333	1.96337
DPZGS-1	15.6267	28.02	12.3933	DPZGS-3	15.61	26.98	11.37	1.02333	2.03261	2.0683	0.126598
DPZGS-1	15.6267	28.02	12.3933	DPZGS-6	15.21	27.26	12.05	0.343333	1.26868
DPZGS-1	15.6267	28.02	12.3933	DPZGS-6	15.39	27.3	11.91	0.483333	1.39797
DPZGS-1	15.6267	28.02	12.3933	DPZGS-6	15.19	27.3	12.11	0.283333	1.217	1.29455	0.0932152
DPZGS-1	15.6267	28.02	12.3933	DPZGS-7	15.07	26.41	11.34	1.05333	2.07532
DPZGS-1	15.6267	28.02	12.3933	DPZGS-7	15.08	26.44	11.36	1.03333	2.04675
DPZGS-1	15.6267	28.02	12.3933	DPZGS-7	15.26	26.59	11.33	1.06333	2.08975	2.07061	0.0218871
DPZGS-1	15.6267	28.02	12.3933	DPZGS-9	15.51	27.22	11.71	0.683333	1.60585
DPZGS-1	15.6267	28.02	12.3933	DPZGS-9	15.38	27.19	11.81	0.583333	1.49831
DPZGS-1	15.6267	28.02	12.3933	DPZGS-9	15.15	27.19	12.04	0.353333	1.27751	1.46055	0.167393
DPZGS-1	15.6267	28.02	12.3933	MPZGS-1	15.5	24.34	8.84	3.55333	11.7398
DPZGS-1	15.6267	28.02	12.3933	MPZGS-1	15.47	24.33	8.86	3.53333	11.5782
DPZGS-1	15.6267	28.02	12.3933	MPZGS-1	15.45	24.22	8.77	3.62333	12.3234	11.8805	0.392054
DPZGS-1	15.6267	28.02	12.3933	MPZGS-4	16.06	25.12	9.06	3.33333	10.0794
DPZGS-1	15.6267	28.02	12.3933	MPZGS-4	15.95	25.09	9.14	3.25333	9.53566
DPZGS-1	15.6267	28.02	12.3933	MPZGS-4	16	24.99	8.99	3.40333	10.5805	10.0652	0.522553		DPZGS-1	1.0033	0.10143
DPZGS-1	15.6267	28.02	12.3933	MPZGS-5	16.26	24.55	8.29	4.10333	17.188				DPZGS-2	2.81707	0.120141
DPZGS-1	15.6267	28.02	12.3933	MPZGS-5	16.18	24.45	8.27	4.12333	17.428				DPZGS-3	2.0683	0.126598
DPZGS-1	15.6267	28.02	12.3933	MPZGS-5	16.16	24.48	8.32	4.07333	16.8343	17.1501	0.298642		DPZGS-6	1.29455	0.0932152
DPZGS-1	15.6267	28.02	12.3933	MPZGS-7	15.99	24.96	8.97	3.42333	10.7282				DPZGS-7	2.07061	0.0218871
DPZGS-1	15.6267	28.02	12.3933	MPZGS-7	16.01	24.97	8.96	3.43333	10.8028				DPZGS-9	1.46055	0.167393
DPZGS-1	15.6267	28.02	12.3933	MPZGS-7	16.07	25.02	8.95	3.44333	10.8779	10.803	0.0748801		MPZGS-1	11.8805	0.392054
DPZGS-1	15.6267	28.02	12.3933	MPZGS-8	16.36	24.78	8.42	3.97333	15.707				MPZGS-4	10.0652	0.522553
DPZGS-1	15.6267	28.02	12.3933	MPZGS-8	16.22	24.71	8.49	3.90333	14.9631				MPZGS-5	17.1501	0.298642
DPZGS-1	15.6267	28.02	12.3933	MPZGS-8	16.2	24.67	8.47	3.92333	15.1719	15.2807	0.383689		MPZGS-7	10.803	0.0748801
DPZGS-1	15.6267	28.02	12.3933	MPZGS-11	15.61	24.18	8.57	3.82333	14.1559				MPZGS-8	15.2807	0.383689
DPZGS-1	15.6267	28.02	12.3933	MPZGS-11	15.86	24.15	8.29	4.10333	17.188				MPZGS-11	15.1666	1.7506
DPZGS-1	15.6267	28.02	12.3933	MPZGS-11	15.5	24.07	8.57	3.82333	14.1559	15.1666	1.7506		GPZGS-1	8.58817	0.940052
DPZGS-1	15.6267	28.02	12.3933	GPZGS-1	16.21	25.65	9.44	2.95333	7.74537				GPZGS-2	5.96611	0.09594
DPZGS-1	15.6267	28.02	12.3933	GPZGS-1	16.37	25.5	9.13	3.26333	9.60199				GPZGS-4	7.86093	1.16879
DPZGS-1	15.6267	28.02	12.3933	GPZGS-1	16.26	25.58	9.32	3.07333	8.41716	8.58817	0.940052		GPZGS-5	4.86199	0.278502
DPZGS-1	15.6267	28.02	12.3933	GPZGS-2	16.18	25.97	9.79	2.60333	6.07689				GPZGS-6	3.61404	0.0873709
DPZGS-1	15.6267	28.02	12.3933	GPZGS-2	16.11	25.94	9.83	2.56333	5.91072				GPZGS-9	6.97818	0.806613
DPZGS-1	15.6267	28.02	12.3933	GPZGS-2	16.18	26.01	9.83	2.56333	5.91072	5.96611	0.09594
DPZGS-1	15.6267	28.02	12.3933	GPZGS-4	16.54	25.85	9.31	3.08333	8.4757
DPZGS-1	15.6267	28.02	12.3933	GPZGS-4	16.59	25.88	9.29	3.10333	8.59402
DPZGS-1	15.6267	28.02	12.3933	GPZGS-4	16.34	26.03	9.69	2.70333	6.51305	7.86093	1.16879
DPZGS-1	15.6267	28.02	12.3933	GPZGS-5	16.77	26.79	10.02	2.37333	5.18137
DPZGS-1	15.6267	28.02	12.3933	GPZGS-5	16.45	26.62	10.17	2.22333	4.66971
DPZGS-1	15.6267	28.02	12.3933	GPZGS-5	16.63	26.78	10.15	2.24333	4.7349	4.86199	0.278502
DPZGS-1	15.6267	28.02	12.3933	GPZGS-6	15.73	26.29	10.56	1.83333	3.56359
DPZGS-1	15.6267	28.02	12.3933	GPZGS-6	15.71	26.27	10.56	1.83333	3.56359
DPZGS-1	15.6267	28.02	12.3933	GPZGS-6	15.76	26.26	10.5	1.89333	3.71493	3.61404	0.0873709
DPZGS-1	15.6267	28.02	12.3933	GPZGS-9	16.24	25.94	9.7	2.69333	6.46806
DPZGS-1	15.6267	28.02	12.3933	GPZGS-9	16.15	25.83	9.68	2.71333	6.55835
DPZGS-1	15.6267	28.02	12.3933	GPZGS-9	16.37	25.78	9.41	2.98333	7.90811	6.97818	0.806613

## Sheet: IL1β PCR
sample	actin Ct	IL1β ct	△Ct	sample	actin Ct	IL1β ct	△Ct	-△△Ct	2-△△Ct	Average	SD
DPZGS-1	15.6267	28.04	12.4133	DPZGS-1	15.66	27.96	12.3	0.113333	1.08172
DPZGS-1	15.6267	28.04	12.4133	DPZGS-1	15.61	28.06	12.45	-0.0366667	0.974905
DPZGS-1	15.6267	28.04	12.4133	DPZGS-1	15.61	28.1	12.49	-0.0766667	0.948246	1.00163	0.0706372
DPZGS-1	15.6267	28.04	12.4133	DPZGS-2	16.24	27.75	11.51	0.903333	1.87038
DPZGS-1	15.6267	28.04	12.4133	DPZGS-2	16.24	27.54	11.3	1.11333	2.16345
DPZGS-1	15.6267	28.04	12.4133	DPZGS-2	16.36	27.61	11.25	1.16333	2.23974	2.09119	0.194994
DPZGS-1	15.6267	28.04	12.4133	DPZGS-3	15.65	28.11	12.46	-0.0466667	0.968171
DPZGS-1	15.6267	28.04	12.4133	DPZGS-3	15.62	28.1	12.48	-0.0666667	0.954842
DPZGS-1	15.6267	28.04	12.4133	DPZGS-3	15.61	27.94	12.33	0.0833333	1.05946	0.994158	0.0569468
DPZGS-1	15.6267	28.04	12.4133	DPZGS-6	15.21	27.72	12.51	-0.0966667	0.935191
DPZGS-1	15.6267	28.04	12.4133	DPZGS-6	15.39	27.94	12.55	-0.136667	0.909618
DPZGS-1	15.6267	28.04	12.4133	DPZGS-6	15.19	27.85	12.66	-0.246667	0.842842	0.895884	0.0476823
DPZGS-1	15.6267	28.04	12.4133	DPZGS-7	15.07	28.33	13.26	-0.846667	0.556068
DPZGS-1	15.6267	28.04	12.4133	DPZGS-7	15.08	28.29	13.21	-0.796667	0.575678
DPZGS-1	15.6267	28.04	12.4133	DPZGS-7	15.26	28.21	12.95	-0.536667	0.689362	0.607036	0.0719674
DPZGS-1	15.6267	28.04	12.4133	DPZGS-9	15.51	27.49	11.98	0.433333	1.35035
DPZGS-1	15.6267	28.04	12.4133	DPZGS-9	15.38	27.49	12.11	0.303333	1.23399
DPZGS-1	15.6267	28.04	12.4133	DPZGS-9	15.15	27.53	12.38	0.0333333	1.02337	1.20257	0.165737
DPZGS-1	15.6267	28.04	12.4133	MPZGS-1	15.5	25.23	9.73	2.68333	6.42338
DPZGS-1	15.6267	28.04	12.4133	MPZGS-1	15.47	25.43	9.96	2.45333	5.4768
DPZGS-1	15.6267	28.04	12.4133	MPZGS-1	15.45	25.38	9.93	2.48333	5.59188	5.83069	0.516504
DPZGS-1	15.6267	28.04	12.4133	MPZGS-4	16.06	25.38	9.32	3.09333	8.53466
DPZGS-1	15.6267	28.04	12.4133	MPZGS-4	15.95	25.46	9.51	2.90333	7.48153
DPZGS-1	15.6267	28.04	12.4133	MPZGS-4	16	25.5	9.5	2.91333	7.53357	7.84992	0.593572		DPZGS-1	1.00163	0.0706372
DPZGS-1	15.6267	28.04	12.4133	MPZGS-5	16.26	26.02	9.76	2.65333	6.29119				DPZGS-2	2.09119	0.194994
DPZGS-1	15.6267	28.04	12.4133	MPZGS-5	16.18	25.98	9.8	2.61333	6.11916				DPZGS-3	0.994158	0.0569468
DPZGS-1	15.6267	28.04	12.4133	MPZGS-5	16.16	26.02	9.86	2.55333	5.86989	6.09341	0.211828		DPZGS-6	0.895884	0.0476823
DPZGS-1	15.6267	28.04	12.4133	MPZGS-7	15.99	25.21	9.22	3.19333	9.14722				DPZGS-7	0.607036	0.0719674
DPZGS-1	15.6267	28.04	12.4133	MPZGS-7	16.01	25.11	9.1	3.31333	9.9406				DPZGS-9	1.20257	0.165737
DPZGS-1	15.6267	28.04	12.4133	MPZGS-7	16.07	25.28	9.21	3.20333	9.21084	9.43289	0.440842		MPZGS-1	5.83069	0.516504
DPZGS-1	15.6267	28.04	12.4133	MPZGS-8	16.36	25.71	9.35	3.06333	8.35902				MPZGS-4	7.84992	0.593572
DPZGS-1	15.6267	28.04	12.4133	MPZGS-8	16.22	25.58	9.36	3.05333	8.30128				MPZGS-5	6.09341	0.211828
DPZGS-1	15.6267	28.04	12.4133	MPZGS-8	16.2	25.52	9.32	3.09333	8.53466	8.39832	0.121553		MPZGS-7	9.43289	0.440842
DPZGS-1	15.6267	28.04	12.4133	MPZGS-11	15.61	25.23	9.62	2.79333	6.9323				MPZGS-8	8.39832	0.121553
DPZGS-1	15.6267	28.04	12.4133	MPZGS-11	15.86	25.27	9.41	3.00333	8.01851				MPZGS-11	7.31044	0.613677
DPZGS-1	15.6267	28.04	12.4133	MPZGS-11	15.5	25.11	9.61	2.80333	6.98051	7.31044	0.613677		GPZGS-1	4.47883	0.620281
DPZGS-1	15.6267	28.04	12.4133	GPZGS-1	16.21	26.71	10.5	1.91333	3.76678				GPZGS-2	2.73397	0.263832
DPZGS-1	15.6267	28.04	12.4133	GPZGS-1	16.37	26.49	10.12	2.29333	4.90187				GPZGS-4	3.86513	0.127549
DPZGS-1	15.6267	28.04	12.4133	GPZGS-1	16.26	26.42	10.16	2.25333	4.76783	4.47883	0.620281		GPZGS-5	7.1358	1.08247
DPZGS-1	15.6267	28.04	12.4133	GPZGS-2	16.18	27.23	11.05	1.36333	2.57279				GPZGS-6	3.48783	0.241557
DPZGS-1	15.6267	28.04	12.4133	GPZGS-2	16.11	26.92	10.81	1.60333	3.03845				GPZGS-9	5.94436	0.754409
DPZGS-1	15.6267	28.04	12.4133	GPZGS-2	16.18	27.22	11.04	1.37333	2.59068	2.73397	0.263832
DPZGS-1	15.6267	28.04	12.4133	GPZGS-4	16.54	27.04	10.5	1.91333	3.76678
DPZGS-1	15.6267	28.04	12.4133	GPZGS-4	16.59	27	10.41	2.00333	4.00925
DPZGS-1	15.6267	28.04	12.4133	GPZGS-4	16.34	26.82	10.48	1.93333	3.81937	3.86513	0.127549
DPZGS-1	15.6267	28.04	12.4133	GPZGS-5	16.77	26.19	9.42	2.99333	7.96312
DPZGS-1	15.6267	28.04	12.4133	GPZGS-5	16.45	26.3	9.85	2.56333	5.91072
DPZGS-1	15.6267	28.04	12.4133	GPZGS-5	16.63	26.13	9.5	2.91333	7.53357	7.1358	1.08247
DPZGS-1	15.6267	28.04	12.4133	GPZGS-6	15.73	26.45	10.72	1.69333	3.23403
DPZGS-1	15.6267	28.04	12.4133	GPZGS-6	15.71	26.31	10.6	1.81333	3.51453
DPZGS-1	15.6267	28.04	12.4133	GPZGS-6	15.76	26.28	10.52	1.89333	3.71493	3.48783	0.241557
DPZGS-1	15.6267	28.04	12.4133	GPZGS-9	16.24	25.99	9.75	2.66333	6.33495
DPZGS-1	15.6267	28.04	12.4133	GPZGS-9	16.15	26.22	10.07	2.34333	5.07474
DPZGS-1	15.6267	28.04	12.4133	GPZGS-9	16.37	26.1	9.73	2.68333	6.42338	5.94436	0.754409

## Sheet: elisa CTX-1and PICP
DY		DY		YC rats
169.063		12.2106
195.605		8.41143
188.644		9.90761
157.763		8.89968
165.48		10.6579
125.004		9.96395
184.379		9.13817
140.03		10.3332
MY		MY		AC rats
193.311		4.37214
228.029		3.85169
213.997		5.85586
253.157		4.7929
240.805		5.25173
140.319		3.91018
202.921		3.54446
241.484		4.20688
GY		GY		AT rats
173.816		8.6482
296.944		6.1636
166.072		8.09058
212.95		6.27785
215.05		7.98246
146.962		9.68412
187.06		7.43523
109.589		8.1436
CTX-I		PICP
(单位:pg/ml)		(单位:ng/ml)

## Sheet: micro-CT tibia
	YC				AC				AT
sample	1			sample	1			sample	1
BMD	0.31118	g/cm^3		BMD	0.21864	g/cm^3		BMD	0.21006	g/cm^3
TV	35.609	mm^3		TV	29.0296	mm^3		TV	32.2085	mm^3
BV	6.08768	mm^3		BV	3.18551	mm^3		BV	3.19026	mm^3
BV/TV	17.0959	%		BV/TV	10.9733	%		BV/TV	9.90502	%
TS	77.1051	mm^2		TS	69.0554	mm^2		TS	72.7517	mm^2
BS	272.157	mm^2		BS	126.136	mm^2		BS	136.737	mm^2
BS/BV	44.7062	1/mm		BS/BV	39.5968	1/mm		BS/BV	42.8609	1/mm
BS/TV	7.64293	1/mm		BS/TV	4.34509	1/mm		BS/TV	4.24538	1/mm
SMI	1.43232			SMI	1.93304			SMI	1.97218
Tb.Th	0.07584	mm		Tb.Th	0.09101	mm		Tb.Th	0.08356	mm
Tb.N	2.25423	1/mm		Tb.N	1.20579	1/mm		Tb.N	1.1854	1/mm
Tb.Sp	0.43582	mm		Tb.Sp	0.68287	mm		Tb.Sp	0.78381	mm
sample	2			sample	2			sample	2
BMD	0.42056	g/cm^3		BMD	0.19561	g/cm^3		BMD	0.28177	g/cm^3
TV	29.1458	mm^3		TV	26.9048	mm^3		TV	27.5695	mm^3
BV	8.37359	mm^3		BV	2.55593	mm^3		BV	3.86862	mm^3
BV/TV	28.73	%		BV/TV	9.49987	%		BV/TV	14.0323	%
TS	67.2811	mm^2		TS	64.5621	mm^2		TS	65.2394	mm^2
BS	349.182	mm^2		BS	114.274	mm^2		BS	142.419	mm^2
BS/BV	41.7004	1/mm		BS/BV	44.7095	1/mm		BS/BV	36.8138	1/mm
BS/TV	11.9805	1/mm		BS/TV	4.24735	1/mm		BS/TV	5.16582	1/mm
SMI	0.9668			SMI	1.94488			SMI	1.55043
Tb.Th	0.07841	mm		Tb.Th	0.08012	mm		Tb.Th	0.09119	mm
Tb.N	3.66417	1/mm		Tb.N	1.18571	1/mm		Tb.N	1.53883	1/mm
Tb.Sp	0.20432	mm		Tb.Sp	0.64113	mm		Tb.Sp	0.61394	mm
sample	3			sample	3			sample	3
BMD	0.49213	g/cm^3		BMD	0.14679	g/cm^3		BMD	0.2754	g/cm^3
TV	29.9376	mm^3		TV	32.0846	mm^3		TV	27.3538	mm^3
BV	10.8382	mm^3		BV	1.54068	mm^3		BV	3.87792	mm^3
BV/TV	36.2027	%		BV/TV	4.80195	%		BV/TV	14.1769	%
TS	67.7881	mm^2		TS	70.8591	mm^2		TS	67.6927	mm^2
BS	400.818	mm^2		BS	72.6261	mm^2		BS	167.141	mm^2
BS/BV	36.9819	1/mm		BS/BV	47.1389	1/mm		BS/BV	43.1008	1/mm
BS/TV	13.3885	1/mm		BS/TV	2.26358	1/mm		BS/TV	6.11037	1/mm
SMI	0.40821			SMI	2.14743			SMI	1.78558
Tb.Th	0.08416	mm		Tb.Th	0.07849	mm		Tb.Th	0.0808	mm
Tb.N	4.30167	1/mm		Tb.N	0.61178	1/mm		Tb.N	1.75466	1/mm
Tb.Sp	0.18587	mm		Tb.Sp	1.36009	mm		Tb.Sp	0.43519	mm
sample	4			sample	4			sample	4
BMD	0.33325	g/cm^3		BMD	0.1895	g/cm^3		BMD	0.2657	g/cm^3
TV	31.8398	mm^3		TV	28.1792	mm^3		TV	24.3808	mm^3
BV	6.49567	mm^3		BV	2.5486	mm^3		BV	3.21366	mm^3
BV/TV	20.4011	%		BV/TV	9.04427	%		BV/TV	13.1811	%
TS	72.0824	mm^2		TS	73.3456	mm^2		TS	63.6255	mm^2
BS	280.889	mm^2		BS	120.58	mm^2		BS	126.437	mm^2
BS/BV	43.2425	1/mm		BS/BV	47.3124	1/mm		BS/BV	39.3437	1/mm
BS/TV	8.82195	1/mm		BS/TV	4.27906	1/mm		BS/TV	5.18592	1/mm
SMI	1.30619			SMI	1.9353			SMI	1.74335
Tb.Th	0.07796	mm		Tb.Th	0.07611	mm		Tb.Th	0.08726	mm
Tb.N	2.61699	1/mm		Tb.N	1.18826	1/mm		Tb.N	1.51051	1/mm
Tb.Sp	0.30574	mm		Tb.Sp	0.77815	mm		Tb.Sp	0.53927	mm
sample	5			sample	5			sample	5
BMD	0.41684	g/cm^3		BMD	0.26315	g/cm^3		BMD	0.39987	g/cm^3
TV	20.8013	mm^3		TV	29.6109	mm^3		TV	49.1826	mm^3
BV	5.63326	mm^3		BV	3.94076	mm^3		BV	13.0702	mm^3
BV/TV	27.0813	%		BV/TV	13.3085	%		BV/TV	26.5749	%
TS	56.8671	mm^2		TS	69.1895	mm^2		TS	93.8428	mm^2
BS	186.27	mm^2		BS	171.481	mm^2		BS	493.182	mm^2
BS/BV	33.0661	1/mm		BS/BV	43.5147	1/mm		BS/BV	37.7332	1/mm
BS/TV	8.95472	1/mm		BS/TV	5.79115	1/mm		BS/TV	10.0276	1/mm
SMI	0.72339			SMI	1.80363			SMI	1.2845
Tb.Th	0.09568	mm		Tb.Th	0.08089	mm		Tb.Th	0.0907	mm
Tb.N	2.83049	1/mm		Tb.N	1.64527	1/mm		Tb.N	2.93002	1/mm
Tb.Sp	0.30094	mm		Tb.Sp	0.47616	mm		Tb.Sp	0.22778	mm
sample	6			sample	6			sample	6
BMD	0.36965	g/cm^3		BMD	0.19898	g/cm^3		BMD	0.25392	g/cm^3
TV	31.7177	mm^3		TV	29.2248	mm^3		TV	48.6655	mm^3
BV	7.36987	mm^3		BV	2.85775	mm^3		BV	6.18871	mm^3
BV/TV	23.2358	%		BV/TV	9.77852	%		BV/TV	12.7168	%
TS	70.8307	mm^2		TS	67.9105	mm^2		TS	93.7373	mm^2
BS	319.972	mm^2		BS	115.63	mm^2		BS	319.347	mm^2
BS/BV	43.4163	1/mm		BS/BV	40.4619	1/mm		BS/BV	51.6016	1/mm
BS/TV	10.0881	1/mm		BS/TV	3.95658	1/mm		BS/TV	6.56209	1/mm
SMI	1.2404			SMI	1.74104			SMI	2.01674
Tb.Th	0.07757	mm		Tb.Th	0.08533	mm		Tb.Th	0.07102	mm
Tb.N	2.99559	1/mm		Tb.N	1.14603	1/mm		Tb.N	1.79061	1/mm
Tb.Sp	0.25334	mm		Tb.Sp	0.75244	mm		Tb.Sp	0.32924	mm
sample	7			sample	7			sample	7
BMD	0.43437	g/cm^3		BMD	0.19078	g/cm^3		BMD	0.35307	g/cm^3
TV	27.6236	mm^3		TV	29.6635	mm^3		TV	39.7097	mm^3
BV	8.1028	mm^3		BV	2.72719	mm^3		BV	8.52557	mm^3
BV/TV	29.3329	%		BV/TV	9.19375	%		BV/TV	21.4697	%
TS	69.5592	mm^2		TS	68.4544	mm^2		TS	82.4011	mm^2
BS	334.217	mm^2		BS	108.389	mm^2		BS	285.658	mm^2
BS/BV	41.2471	1/mm		BS/BV	39.7438	1/mm		BS/BV	33.506	1/mm
BS/TV	12.099	1/mm		BS/TV	3.65394	1/mm		BS/TV	7.19365	1/mm
SMI	0.96732			SMI	1.91894			SMI	1.6608
Tb.Th	0.07837	mm		Tb.Th	0.08956	mm		Tb.Th	0.10425	mm
Tb.N	3.74294	1/mm		Tb.N	1.02657	1/mm		Tb.N	2.05938	1/mm
Tb.Sp	0.2025	mm		Tb.Sp	0.70369	mm		Tb.Sp	0.34373	mm
sample	8			sample	8			sample	8
BMD	0.37668	g/cm^3		BMD	0.16962	g/cm^3		BMD	0.34351	g/cm^3
TV	20.4681	mm^3		TV	27.3161	mm^3		TV	55.1572	mm^3
BV	4.44765	mm^3		BV	1.83084	mm^3		BV	12.4894	mm^3
BV/TV	21.7297	%		BV/TV	6.70243	%		BV/TV	22.6434	%
TS	56.7172	mm^2		TS	63.3218	mm^2		TS	102.216	mm^2
BS	155.758	mm^2		BS	82.4637	mm^2		BS	441.787	mm^2
BS/BV	35.0203	1/mm		BS/BV	45.0414	1/mm		BS/BV	35.3728	1/mm
BS/TV	7.60981	1/mm		BS/TV	3.01887	1/mm		BS/TV	8.0096	1/mm
SMI	1.23144			SMI	2.06707			SMI	1.44928
Tb.Th	0.0909	mm		Tb.Th	0.08101	mm		Tb.Th	0.09723	mm
Tb.N	2.39052	1/mm		Tb.N	0.82732	1/mm		Tb.N	2.32877	1/mm
Tb.Sp	0.32879	mm		Tb.Sp	1.03287	mm		Tb.Sp	0.30196	mm

## Sheet: BMD femur
BMD of femur（g/cm2）
YC	0.426
	0.368
	0.336
	0.311
	0.297
	0.385
	0.289
	0.297
	0.372
AC	0.281
	0.287
	0.263
	0.295
	0.268
	0.275
	0.291
	0.267
	0.273
AT	0.332
	0.301
	0.336
	0.309
	0.286
	0.311
	0.321
	0.31
